# Supplementary material for: Symptoms and objective signs of peripheral sensory neuropathy in POTS and correlations to gastrointestinal symptoms
Source: PLoS One. 2025 Jul 3;20(7):e0327549. doi: 10.1371/journal.pone.0327549 (PMC12225795; doi:10.1371/journal.pone.0327549)
Supplement: S1 File — (XLSX) [file pone.0327549.s004.xlsx]

## Sheet: Data
KON014																					99999	2	1	1	1	1	15	17	14	15.3	10.5	23.5	9.5	14.5	26	26	12.5	21.5	21.5	8	13.5	14.3
KON016																					99999	1	1	1	1	1	7	6	6.5	6.5	6	8	8	7.3	9.5	7	7.5	8	8.5	10	10	9.5
KON017																					99999	1	1	1	1	1	5	3	3.5	3.8	3.5	2.5	2.5	2.8	4.5	4.5	4	4.3	4.5	5	5	4.8
KON018																					1.2	1	1	1	1	1	5	4.5	4	4.5	3	3.5	3	3.2	5.5	6	7	6.2	7	7	6.5	6.8
KON019																					3.37	1	1	1	1	1	4.5	4.5	4	4.3	3	4	4.5	3.8	7	7.5	8	7.5	4.5	6.5	6	5.7
KON020																					99999	1	1	1	1	1	4	4	4	4	4	3.5	4.5	4	6	6	7	6.3	7	7.5	5.5	6.7
KON022																					99999	1	1	1	1	1	8.5	9.5	9	9	8.5	9	8	8.5	11	12	10.5	11.2	10.5	10.5	10.5	10.5
KON023																					99999	1	1	1	1	1	5	4	4	4.3	3	4	4.5	3.8	6	6.5	6.5	6.3	5	4.5	5	4.8
KON024																					0.74	1	1	1	1	1	5	4	3.5	4.2	3	4	4.5	3.8	5	5.5	4.5	5	4	4.5	5	4.5
KON025																					99999	2	1	1	1	1	8	7	8	7.7	5.5	5.5	6.5	5.8	10.5	9	9.5	9.7	9.5	9	9	9.2
KON026																					99999	1	1	1	1	1	4.5	5	5	4.8	4.5	3.5	3.5	3.8	6	6	7	6.3	6.5	6.5	7.5	6.8
KON027																					2.11	1	2	2	2	2	3	3	3.5	3.2	2.5	2.5	3	2.7	5.5	6	7	6.2	4.5	5	4.5	4.7
KON028																					99999	1	1	1	1	1	12.5	15.5	16.5	14.8	16.5	15.5	12.5	14.8	20	20	20	20	17.5	14	18	16.5
KON029																					99999	1	1	1	1	1	9	8.5	8	8.5	8.5	9	8	8.5	11.5	12	9	10.8	8.5	8	9	8.5
KON030																					99999	1	1	1	1	1	5	7	6.5	6.2	7	7	7	7	7.5	7.5	8	7.7	6.5	6.5	6.5	6.5
KON031																					0.71	1	1	1	1	1	5	7	4.5	5.5	4.5	3.5	3.5	3.8	5	6	5.5	5.5	6	5.5	5	5.5
KON032																					2.03	1	1	1	1	1	11	10	10.5	10.5	9	8	9.5	8.8	9	8.5	11	9.5	10	9.5	10.5	10
KON033																					99999	1	1	1	1	1	11.5	11	9.5	10.7	8	11	11.5	10.2	12.5	14.5	14	13.7	13	13	14	13.3
KON034																					99999	1	1	1	1	1	8	9	8	8.3	8.5	8	8	8.2	8.5	8.5	9	8.7	10	8.5	11	9.8
KON035																					99999	1	1	1	1	1	7	7.5	5.5	6.7	4	4	5	4.3	9.5	8.5	8.5	8.8	7	7	6.5	6
KON036																					99999	1	2	2	2	2	6	5.5	6	5.8	4.5	5	3.5	4.3	8.5	8.5	9	8.7	9	9	10	9.3
KON037																					2.92	1	1	1	1	1	3.5	3.5	5	4	5.5	5.5	5.5	5.5	4.5	3.5	4	4	8	7.5	8	7.8
KON038																					99999	1	1	1	1	1	8	8	7.5	7.8	6	6	5.5	5.8	7.5	7.5	7	7.3	7.5	8.5	8.5	8.2
KON040																					99999	1	1	2	2	2	24	22	22	22.7	16.5	16	19	17.2	16.5	16.5	17.5	16.8	20	21	21.5	20.8
KON041																					99999	1	1	1	1	1	5	4	4	4.3	6.5	6.5	4.5	5.8	6.5	4.5	4.5	5.2	5.5	6	6.5	6
KON042																					99999	1	1	1	1	1	6.5	5.5	5.5	5.8	6.5	7	8	7.2	4	4	4.5	4.2	6.5	6.5	7	6.7
KON043																					99999	1	1	1	1	1	5	5	5.5	5.2	6.5	8	8.5	7.7	4	5	4	4.3	7.5	8	6.5	7.3
KON044																					99999	1	1	1	1	1	5.5	6	5.5	5.7	7.5	7.5	9	8	6.5	7	7	6.8	10	11	12.5	11.2
KON045																					99999	1	1	1	1	1	6.5	6.5	5.5	6.2	7	7	7.5	7.2	5	5	5	5	8	8	7.5	7.8
KON046																					0.32	1	1	1	1	1	6.5	7.5	8	7.3	7.5	8	8	7.8	7	7.5	8	7.5	7	6.5	6.5	6.7
KON047																					99999	1	1	1	1	1	4	3	3	3.3	4.5	4.5	5	4.7	3	3	3.5	3.2	5.5	5	5.5	5.3
KON048																					99999	1	1	1	1	1	8.5	10	8.5	9	11	10	12	11	7.5	7.5	8.5	7.8	13	13	13	13
KON049																					99999	1	1	1	1	1	6	6	5.5	5.8	9	10	7.5	8.8	5	5	5	5	8	8	7.5	7.8
KON050																					99999	1	1	1	1	1	6	6	6	6	6	7	8	7	8	7.5	8.5	8	11	12	11.5	11.5
KON051																					99999	1	1	1	1	1	7	5.5	6	6.2	4	5.5	5	4.8	9	7	9	8.3	7.5	8	7.5	7.7
KON052																					99999	1	1	1	1	1	7.5	7.5	8	7.7	4	4.5	4	4.2	8	7.5	9.5	8.3	8	8	6	7.3
KON053																					99999	1	1	1	1	1	5.5	5	4	4.8	4	4.5	5	4.5	7.5	6.5	6	6.7	8	8	7.5	7.8
KON054																					99999	2	1	1	1	1	4	4.5	4	4.2	4	4	2	3.3	6.5	8	5	6.5	6	5.5	6.5	6
KON055																					99999	1	1	1	1	1	8	6.5	7.5	7.3	5	5	4.5	4.8	11	9.5	10.5	10.3	9.5	11	7.5	9.3
KON057																					99999	1	1	1	1	1	6	5.5	4.5	5.3	6	6	4	5.3	10	9.5	9	9.5	8.5	7.5	8.5	8.2
KON058																					99999	1	1	1	1	1	5.5	5.5	4	5	13.5	13.5	11	12.7	12.5	10	9	10.5	11.5	10	9	10.2
KON059																					99999	1	1	1	1	1	8	9	8.5	8.5	10	12	10.5	10.8	10.5	11.5	9.5	10.5	12	12	11.5	11.8
KON060																					99999	1	1	1	1	1	6	5	5	5.3	4.5	3.5	3	3.7	7	6	5.5	6.2	6	6	5	5.7
KON061																					99999	1	1	2	2	2	6.5	6.5	5.5	6.2	6	6	5	5.7	12.5	11	10.5	11.3	17	16.5	15.5	16.3
KON062																					2.44	1	2	2	2	2	6.5	6.5	7	6.7	6	6	6.5	6.2	7.5	7	7	7.2	7	6.5	8	7.2
KON063																					99999	1	1	1	1	1	5.5	4.5	4.5	4.8	5.5	4.5	4.5	4.8	5.5	5.5	5.5	5.5	5	4	5	4.7
KON064																					99999	1	1	1	1	1	4	4	6.5	4.8	6	7.5	6	6.5	7	8	7	7.3	8	7	7.5	7.5
KON065																					99999	1	1	1	1	1	5	4.5	4	4.5	4	4	4	4	7.5	6	6.5	6.7	6	6.5	7	6.5
KON066																					1.63	1	1	1	1	1	5.5	5	5	5.2	5	4	3.5	4.2	5.5	5	5.5	5.3	8	8	8	8
KON067																					99999	1	1	1	1	1	5	5	4.5	4.8	6.5	8	7	7.2	6	6	6	6	6.5	6	6	6.2
KON068																					99999	1	1	1	1	1	5	5	4	4.7	6.5	6	6	6.2	7.5	7	6.5	7	8	7	8	7.7
KON094																					4.79	1	1	1	1	1	11.5	10	10.5	10.7	7.5	8.5	7	7.7	11.5	12	13	12.2	8	7	7.5	7.5
KON095																					1.07	1	1	1	1	1	5.5	5	4.5	5	4.5	4	6	4.8	4.5	5	4	4.5	6.5	6	6	6.2
KON096																					0.67	99999	99999	99999	99999	99999	99999	99999	99999	99999	99999	99999	99999	99999	99999	99999	99999	99999	99999	99999	99999	99999
POTS101	0.65	1.01	1.3	1	26.9	85.38	118.97	118.77	118.77	133.68	139.73	149.45	23.6	111.2	110.58	128.62	23.8	116.48	111.18	128.22	2.26	1	1	1	1	1	7.5	6	6.5	6.7	7	6	6.5	6.5	8.5	9.5	9.5	9.2	7.5	7.5	7.5	7.5
POTS102	0.59	1	1.09	1	32.3	94.95	119.2	119.38	119.38	126.52	122.83	131.47	31.9	115.58	110.17	114.02	29.5	118.8	111.35	113.33	1.64	1	1	1	1	1	9	7.5	7	7.8	5.5	5	5	5.2	8	8	8	8	9	9	9.5	9.2
POTS103	0.01	0.57	0.37	1	29.5	91.08	116.63	117.78	117.78	118	117.57	131.42	23.9	111.22	105.58	122.57	25.4	120.32	99.88	110.85	2.94	1	1	1	1	1	4.5	3	4	3.8	4	3	3	3.3	3	4	4	3.7	5	4	4	4.3
POTS104	0.1	2.27	2.76	2	33	83.82	111.4	111.13	111.13	122.72	138.7	151.05	31.1	119.25	121.88	129.18	31.2	129.75	117.32	132.87	3.08	1	1	2	2	1	9.5	11	10	10.2	7	7.5	7.5	7.3	13	11.5	12.5	12.3	11.5	11.5	12	11.7
POTS105	-0.51	0.14	-0.25	1	26.4	84.3	106.52	113.97	113.97	115.75	116.07	133.38	26.7	112.37	97.2	116.97	25.2	109.63	96.95	112.03	3.19	1	1	1	1	1	2.5	2	2	2.2	4	3	3	3.3	5	5	5	5	5	4.5	4.5	4.7
POTS106	0.07	-0.36	-0.14	1	29.1	93.75	111.87	112.4	112.4	104.93	113.17	128.2	23.9	107.68	101.37	109.83	23.3	111.43	94.6	118.48	2.04	1	1	2	2	2	4	4	5	4.3	4.5	5	5	4.8	11	17	10.5	12.8	9.5	9	10	9.5
POTS108	1.62	-0.55	0.34	1	29.9	99.07	120.55	119.65	119.65	128.9	138.22	149.1	33.6	103.48	96.65	105.33	33.5	114.3	104.65	104.15	2.78	1	1	1	1	1	6	6.5	6.5	6.3	6.5	6.5	5	6	8.5	8	9.5	8.7	7.5	7.5	8	7.7
POTS109	-0.59	0.08	-0.32	1	29.9	94.28	112.62	109.47	109.47	107.32	114.98	120.33	25.6	109.1	100.15	118.08	24.9	110.77	97.28	109.67	1.95	2	2	99999	99999	99999	4	4	4	4	3.5	4	5.5	4.3	7	7	5.5	6.5	5.5	4	4	4.5
POTS110	0.62	1.33	1.17	1	25.6	87.27	113.78	115.42	115.42	132.8	139.83	154.92	24.2	119.97	109.65	125.58	24.8	119.83	107.98	123.1	1.15	1	1	1	1	1	13	13	11	12.3	11.5	12	13	12.2	13	13	14	13.3	9.5	8.5	10	9.3
POTS111	0.98	1.73	1.86	2	26.7	93.4	117.63	114.68	114.68	129.77	136.02	146.4	34	120.78	111.12	121.77	34.2	122.3	116.2	117	1.37	1	2	1	1	1	7.5	7.5	9	8	7.5	6.5	5	6.3	12.5	13.5	12.5	12.8	10	10	9.5	9.8
POTS112	-0.06	0.66	1.33	1	26.1	86.7	107.6	109.72	109.72	112.25	121.92	132.28	24.1	120.03	102.2	117.98	24.4	121.93	109.77	123.5	1.89	1	1	1	1	1	4	4	5	4.3	4	4	5	4.3	4.5	4	6	4.8	5.5	5	6.5	5.7
POTS113	0.29	0.42	0.6	1	27	81.87	113.08	118.12	118.12	123.37	128.97	142.02	27.1	114.75	104.07	112.78	31.5	116.6	102.73	112.05	99999	1	1	1	1	1	4.5	5.5	4.5	4.8	5	4.5	5	4.8	6.5	6.5	6	6.3	6.5	5.5	5	5.7
POTS114	-0.26	-0.09	0.04	1	26.3	89.67	106.95	106.48	106.48	110.02	109.23	126.22	27.9	114.7	98.88	107.3	26.8	114.45	100.92	109.53	1.71	1	1	1	1	1	3	2.5	4	3.2	2.5	2.5	3	2.7	3.5	3.5	5	4	4	4.5	3.5	4
POTS115	-0.06	1.05	1.15	1	25	80.6	101.8	109.47	109.47	117.78	126.75	148.67	24.3	114.92	109.38	125.5	24.7	117.73	115.17	117.43	2.2	1	1	1	1	1	6	6	6	6	7	7	6	6.7	7	7.5	7.5	7.3	7	8	8	7.7
POTS118	3.32	2.43	3.29	2	30.4	109.27	135.45	139.83	139.83	147.67	154.3	169.95	25	125.42	118.98	133.48	28.6	129.25	126.03	138.88	1.89	1	1	1	1	1	7.5	6.5	6.5	6.8	4.5	5.5	6	5.3	5.5	6.5	4.5	5.5	6	7	5.5	6.2
POTS120	-0.9	-0.86	-0.75	1	27.2	78.98	95.53	103.85	103.85	111.32	115.47	132.43	26	105.9	93.92	106.28	25.3	112.63	90.15	105.03	3.8	1	1	1	1	1	3.5	3	3.5	3.3	3.5	3.5	5	4	4.5	4	4	4.2	4	3.5	5.5	4.3
POTS122	-0.55	-0.52	-0.91	1	26.7	93.13	109.8	102.18	102.18	102.55	106.35	125.52	25.6	112.98	91.62	108.22	25.2	109.25	93.27	101.68	3.08	1	1	1	1	1	4	4	4	4	2.5	3	3	2.8	5.5	5.5	6	5.7	5	5	6	5.3
POTS124	-1.29	-1.11	-1.11	1	28	78.52	101.75	95.95	95.95	98	113.47	127.23	32.7	104.07	90.85	98.75	33.1	107.77	91.38	92.8	2.27	1	1	1	1	1	2.5	3	3	2.8	4.5	3.5	3.5	3.8	8.5	8	6	7.5	7.5	2	4	4.5
POTS125	0.39	0.05	0.4	1	34	93.98	118.92	115.45	115.45	121.62	124.1	136.5	33.7	113.17	100.75	102.48	33	116.63	103.3	104.77	1.48	1	1	1	1	1	5.5	4.5	5.5	5.2	4.5	4.5	5	4.7	5.5	7.5	8	7	6	6.5	7.5	6.7
POTS126	-0.35	0.25	-0.43	1	29	90.48	107.92	105.82	105.82	106.93	108.13	129.02	29.9	112.83	106.45	106.58	29.5	106.45	100.17	105.58	0.74	1	1	1	1	1	3.5	5	5	4.5	4	4	4	4	6.5	7.5	7.5	7.2	4.5	4	3.5	4
POTS127	2.17	0.49	1.06	2	30.3	107.18	122.92	125.97	125.97	130.9	132.02	139.62	33.2	118.98	102.97	107.78	33.3	117.02	110.33	116.15	4.05	1	1	1	1	1	8.5	9	6.5	8	10	10	8.5	9.5	9	7.5	8	8.2	8	8	7.5	7.8
POTS128	1.19	0.79	2.52	2	26.5	102	118.07	112.42	112.42	123.63	125.83	140.87	33.3	118.93	103.53	111.4	34.3	122.15	126.07	123.6	2.26	1	1	1	1	1	9.5	8	9.5	9	9	6.5	8	7.8	9.5	9	9.5	9.3	9.5	9.5	8.5	9.2
POTS129	1.86	1.42	1.53	2	30.9	106.28	120.67	124.73	124.73	131.58	128.1	139.53	34.8	120.82	108.9	116.78	33.9	121.22	112.43	116.13	7.22	2	2	1	1	1	5.5	4.5	6	5.3	5.5	6	6	5.8	6.5	6	7	6.5	6.5	7	8.5	7.3
POTS130	-1.34	0.06	0.55	1	32.9	84.03	102.27	92.82	92.82	94.87	99.23	113.68	32.1	117.08	99.97	103.47	33.1	120.58	101.77	108.02	2.65	99999	99999	1	1	1	4.5	5	4.5	4.7	3.5	3	3.5	3.3	7	7	8	7.3	6.5	6	6.5	6.3
POTS131	0.25	-0.24	1.08	1	28.4	95.98	109.08	112.8	112.8	122.12	121.55	131.92	32.3	107.75	99.83	104.75	33.9	114.9	110.67	11400	2.41	1	2	1	1	1	4.5	5	4.5	4.7	4	4	2	3.3	5	6	6	5.7	4	6.5	5	5.2
POTS132	1.56	0.44	0.74	1	27.8	0	0	0	0	125.3	0	0	29.1	116.12	105.97	108.27	24.9	118.65	107.4	114.28	4.73	2	2	1	1	1	3.5	4.5	5.5	4.5	2.5	3.5	2.5	2.8	7.5	6.5	8	7.3	6	6	7	6.3
POTS133	99999	99999	99999	99999	99999	99999	99999	99999	99999	99999	99999	99999	99999	99999	99999	99999	99999	99999	99999	99999	99999	1	1	1	1	1	6	5	6	5.7	5	5	5.5	5.2	10.5	10	10	10.2	8.5	9	8	8.5
POTS134	0.66	1.69	0.86	2	27.3	99.87	119.52	118.87	118.87	123.1	123.72	145.32	20.7	116.88	116.3	134.35	21.6	112.02	106.28	130.92	2.25	1	1	1	1	1	5	5	6	5.3	5	5	6	5.3	6.5	6.5	6	6.3	6	6.5	6.5	6.3
POTS135	-1.17	-0.51	-0.54	1	33.1	67.37	99.98	97.43	97.43	127.02	123.35	128.73	34.8	107.18	97.02	98.68	34.8	106.03	96.1	100.73	0.58	1	1	1	1	1	5	4.5	5	4.8	4	4.5	4	4.2	7	6.5	5.5	6.3	6	5.5	5.5	5.7
POTS136	0.08	-0.03	0.25	1	26.4	99.07	110.1	103.77	103.77	106.68	113.37	127.52	29.5	116.77	97.3	107.48	28.3	114.72	102.73	112.2	1.62	1	1	1	1	1	4	3	3.5	3.5	3	2.5	3	2.8	3	3.5	4	3.5	3.5	3.5	4	3.7
POTS137	99999	99999	99999	99999	99999	99999	99999	99999	99999	99999	99999	99999	99999	99999	99999	99999	99999	99999	99999	99999	99999	1	1	1	1	1	4.5	3.5	4	4	8	7.5	7	7.5	11	12	11	11.3	12	12.5	13	12.5
POTS138	0.58	-0.35	0.45	1	34.5	88.4	108.6	119.02	119.02	126.02	123.48	142.82	30.7	113.72	93.6	104.17	25.8	116.77	105.35	111.27	1.15	1	1	1	1	1	7.5	7.5	8.5	7.8	7.5	8.5	8	8	8	7.5	7	7.5	9	8.5	9	8.8
POTS139	0.39	1.3	0.93	1	26.5	93.87	116.18	114.6	114.6	114.13	117.23	131.37	28.1	112.57	112.15	128.07	27.5	113.67	108.03	122.43	2.28	2	1	1	1	1	4	3.5	3.5	3.7	6	6	7	6.3	7	7.5	8	7.5	8.5	8.5	8.5	8.5
POTS140	0.8	0.59	0.76	1	31.8	93.98	119.67	120.48	120.48	121.6	117.57	130.93	29.2	115.15	105.37	113.3	27.9	116.4	104.52	118.12	7.23	1	1	1	1	1	8	7	6.5	7.2	8	6	8	7.3	8.5	8.5	9	8.7	8.5	7.5	7.5	7.8
POTS141	-0.34	1.13	0.75	1	27.6	84.58	108.32	112.2	112.2	118.08	122.67	134.72	24.3	112.47	110.8	127.82	24.2	116.15	105.08	120.05	4.78	1	1	1	1	1	8	7	9	8	6.5	6.5	7	6.7	8.5	8	9	8.5	9	7.5	7	7.8
POTS142	99999	99999	99999	99999	99999	99999	99999	99999	99999	99999	99999	99999	99999	99999	99999	99999	99999	99999	99999	99999	2.99	99999	99999	99999	99999	99999	99999	99999	99999	99999	99999	99999	99999	99999	99999	99999	99999	99999	99999	99999	99999	99999
POTS143	-0.57	-0.93	-0.98	1	27.6	86.3	106.05	102.83	102.83	104.52	104.07	123.27	26.5	105.52	91.38	109.07	27	110.4	92.95	98.97	0.82	1	1	1	1	1	3	4	5	4	3	4	3	3.3	4.5	4.5	5	4.7	4	4	4.5	4.2
POTS144	-0.16	-0.99	0.27	1	26.7	83.43	104.8	108.38	108.38	122.57	137.1	148.03	27.6	103.97	92.53	104.43	28.6	116.72	99.75	110.02	0.82	1	1	1	1	1	6.5	7.5	7	7	10	10	10	10	8.5	9.5	10	9.3	7.5	7	7.5	7.3
POTS145	-0.24	1.05	0.87	1	27.4	83.97	108.3	106.75	106.75	123.2	126.55	154.83	23.5	112.88	112.2	125.42	24.1	115.4	105.2	125.22	2.43	1	1	1	1	1	10	11	9	10	12	11	9	10.7	13	13	10	12	11	10.5	7.5	9.7
POTS146	0.81	-0.37	-0.02	1	27	91.08	110.82	120.32	120.32	134.3	147.12	151.07	28	111.38	101.25	101.52	29.3	113.2	106.42	100.67	2.52	1	2	1	1	1	5.5	5	4.5	5	6	7.5	6.5	6.7	11	11	10	10.7	7	7.5	8.5	7.7
POTS147	-0.42	-0.33	-0.83	1	26.7	82.6	106.48	107.4	107.4	111.85	119.07	136.42	33.3	109.47	97.25	102.18	30.6	110.98	92.52	96.28	0.93	1	2	1	1	1	3.5	2.5	3.2	3.1	3.5	3	2.5	3	6	5.5	4.5	5.3	5	4.5	4.5	4.7
POTS148	-0.71	-0.59	-0.48	1	25.5	81.92	105.73	103.27	103.27	107.43	112.8	126.13	27	108.67	95.47	106.45	26	113.07	94.07	105.88	3.33	1	1	1	1	1	4.5	3	3	3.5	2.5	2.5	3.5	2.8	4	3.5	4.5	4	3	4	5	4
POTS149	99999	99999	99999	99999	99999	99999	99999	99999	99999	99999	99999	99999	99999	99999	99999	99999	99999	99999	99999	99999	99999	1	1	1	1	1	6.5	5	5	5.5	5.5	5.5	4	5	6.5	6.5	6	6.3	6	5	5	5.3

## Sheet: Explanations
POTS = POTS
KON = Healthy control participants
Z-score: Vibrometry z-score
Z-score abnormal: 1=normal, 2=abnormal
MTI=First metatarsal bone
IENFD=Intraepidermal nerve fiber density
99999=No data
